# Supplementary material for: A novel gene ZNF862 causes hereditary gingival fibromatosis
Source: eLife. 2022 Feb 10;11:e66646. doi: 10.7554/eLife.66646 (PMC8856651; doi:10.7554/eLife.66646)
Supplement: Source code 1. [file elife-66646-code1.zip]

Archive with 1 entries (1 files):
- Source Code 1.pl
