# Supplementary material for: A novel gene ZNF862 causes hereditary gingival fibromatosis
Source: eLife. 2022 Feb 10;11:e66646. doi: 10.7554/eLife.66646 (PMC8856651; doi:10.7554/eLife.66646)
Supplement: Source code 1. [file elife-66646-code1.zip › Source Code 1.pl]

#!/usr/bin/perl -w

if ($#ARGV != 1) {
  print "subtract.pl A.txt B.txt\n";
  exit;
}

my @seq = ();
my %annotation = ();
my $a = $ARGV[0];
open A, $a or die "$a : No such file\n";
while (<A>) {
  chomp $_;
  my @one_line = (split("\t",$_));
  push @seq, $one_line[0];
  $annotation{$one_line[0]} = "$one_line[1]\t$one_line[2]\t$one_line[3]\t$one_line[4]\t$one_line[5]\t$one_line[6]\t$one_line[7]\t$one_line[8]\t$one_line[9]\t$one_line[10]";
}
close A;

my %ex = ();
my $b = $ARGV[1];
open B, $b or die "$b : No such file\n";
while (<B>) {
  chomp $_;
  $ex{$_} = 1;
}
close B;

@seq = grep {!exists($ex{$_})} @seq;
#print join "\n", @seq;
foreach $iseq (@seq) {
	print "$iseq\t$annotation{$iseq}\n";
}
